# Supplementary material for: Comparative Analyses of Chloroplast Genome Provide Effective Molecular Markers for Species and Cultivar Identification in Bougainvillea
Source: Int J Mol Sci. 2023 Oct 13;24(20):15138. doi: 10.3390/ijms242015138 (PMC10607086; doi:10.3390/ijms242015138)
Supplement: Supplementary file 1 [file ijms-24-15138-s001.zip › supplementary files_resubmit/Supplemental Tables.xlsx]

## Sheet: Table S1
Table S1. Summary of 53 cultivars in Bougainvillea.
Sample ID	Cultivars	References
S006	B. 'Yellow Wonder'	/
S017	B. 'Chameleon'	/
S022	B. × buttiana 'Louise Wathen'	[43]
S025	B. glabra 'Elizabeth Angus'	[5, 6]
S026	B. × buttiana 'San Diego Red'	[6]
S030	B. 'Chinese Lantern'	/
S033	B. glabra 'Fatima'	[6]
S062	B. 'B. J. F. Bailey'	/
S070	B. glabra 'Shweta'	[5, 6]
S103	B. 'Pink Pixie'	Controversial [4-6]
S107	B. 'John Lettin'	/
S108	B. 'Marlu'	/
S113	B. × buttiana 'Imperial Delight'	[29]
S116	B. 'Ladybird'	/
S152	B. 'Red September'	Unsourced [30, 44]
S156	B. 'Flame'	/
S158	B. 'Firecracker Orange'	Unsourced [45]
S173	B. 'Lilac Beauty'	/
S174	B. glabra 'Dream'	[5, 30]
S177	B. × buttiana 'Mrs. Butt'	[4, 5, 18, 30]
S184	B. glabra 'Alba'	[5, 6]
S204	B. glabra 'Sao Paulo'	[45]
S206	B. glabra 'Dream Variegata'	[46]
S207	B. glabra 'Singapore Pink'	[5]
S220	B. 'Baby Rose'	/
S233	B. × buttiana 'Kuala Lumpur Beauty'	[6]
S236	B. × buttiana 'Mahara'	[5, 6]
S239	B. 'Mona Lisa'	/
S248	B. × buttiana 'Mardi Gras'	[5]
S252	B. glabra 'Zinna Barat'	[5]
S256	B. × buttiana 'Miss Manila'	[5]
S301	B. × buttiana 'Alick Lancaster'	[4, 5]
S302	B. glabra 'Sanderiana'	[5, 6, 29]
S303	B. glabra 'Formosa'	[4-6, 29]
S304	B. glabra 'Mrs Eva'	[6]
S305	B. spectabilis 'Splendens'	[18]
S306	B. 'Da Ye Zi'	/
S307	B. peruviana 'Mary Palmer'	[4-6, 29]
S309	B. 'President'	/
S310	B. 'Rainbow Orange'	/
S312	B. × buttiana 'Raspberry Ice'	[5]
S313	B. 'Baby Rose'	/
S314	B. 'Tomato Red'	/
S315	B. 'Firecracker Purple'	/
S316	B. 'Vera Purple'	/
S317	B. 'Shui Hong Gong Fen'	/
S318	B. peruviana 'Mahatma Dandhi'	[5]
S320	B. 'Vera Deep Pink'	/
S321	B. 'Zinna Barat Variegata'	/
S322	B. 'Beba'	/
S323	B. 'Huo Yan'	/
S324	B. 'Vera Pink'	/
S325	B. 'Vera Red'	/

## Sheet: Table S2
Table S2. Complete chloroplast genome features of B. spectabilis 'Splendens' and 12 Bougainvillea species.
Species/cultivar	Accession number	Genome size (bp)	LSC (bp)	SSC (bp)	IR (bp)	Total genes	Protein-coding genes	tRNA	rRNA	Overall GC content (%)
B. spectabilis 'Splendens'	OR253994	154869	85962	18061	25423	131	86	37	8	36.5
B. spectabilis	MW167297	154520	85688	18078	25377	131	86	37	8	36.46
B. glabra	MN449976	154763	85921	18018	25412	130	85	37	8	36.426
B. arborea	OM044393	154828	85958	18028	25421	130	85	37	8	36.4437
B. praecox	MW123900	154306	85474	18014	25409	130	85	37	8	36.5482
B. stipitata	OM044396	154667	85861	18036	25385	130	85	37	8	36.4978
B. campanulata	OM044400	154529	85700	18059	25385	130	85	37	8	36.4993
B. berberidifolia	OM044395	154561	85789	18000	25386	131	86	37	8	36.4833
B. infesta	OM044399	154385	85596	18017	25386	130	85	37	8	36.5113
B. modesta	OM044394	154457	85687	17998	25386	130	85	37	8	36.5163
B. spinosa	OM044397	154872	85846	18020	25503	131	86	37	8	36.4269
B. peruviana	MT407463	154465	85563	18050	25426	130	85	37	8	36.4944
B. pachyphylla	MW123902	154062	85181	18027	25427	130	85	37	8	36.5463

## Sheet: Table S3
Table S3. The primer information of 5 mutation hotspot regions.
Region	Primer name	Primers (5'to3')	Length (bp)	Annealing temperature
psbA-trnH	trnH-F	CGCGCATGGTGGATTCACAATCC	23	56℃
	psbA-R	GTTATGCATGAACGTAATGCTC	22
trnL intron	TrnL-iF	CGAAATCGGTAGACGCTACG	20	56℃
	TrnL-iR	GGGGATAGAGGGACTTGAAC	20
trnL-trnF	TrnL-tF	GGTTCAAGTCCCTCTATCCC	20	56℃
	TrnL-tR	ATTTGAACTGGTGACACGAG	22
psbI-trnG-UCC	PT-F2	CCTGGCCTGATCAGTACCTC	20	58℃
	PT-R2	TGGAATTTTTGTCGAACACTG	21
petA-psbJ	PP-F	CTTCTGACACAGCAAGGCAA	20	58℃
	PP-R	CTCAGTAGACTCAGCAATTGGG	22
